# Supplementary material for: IL-33 drives group 2 innate lymphoid cell-mediated protection during Clostridium difficile infection
Source: Nat Commun. 2019 Jun 20;10:2712. doi: 10.1038/s41467-019-10733-9 (PMC6586630; doi:10.1038/s41467-019-10733-9)
Supplement: Supplementary file 5 — Supplementary Data 1 [file 41467_2019_10733_MOESM5_ESM.xlsx]

## Sheet: Sheet1
AffyID	Entrez	SYMBOL	logFC	AveExpr	t	P.Value	adj.P.Val	Fold Change
17408897	12655	CHIL3	2.43084	7.47334	4.17805	0.000415132	0.0508937	5.39207
17278321	20717	SERPINA3M	2.13979	6.31957	4.23178	0.000364804	0.0491717	4.40698
17284505	380809	IGHV10-3	1.96213	8.62415	3.03845	0.0061884	0.135908	3.89638
17343628	57875	ANGPTL4	1.59443	6.14075	3.56358	0.00180835	0.0825915	3.01974
17514541	17384	MMP10	1.4047	8.37181	4.26566	0.000336248	0.0471345	2.64762
17383892	16819	LCN2	1.37116	8.24142	3.14149	0.00487714	0.121993	2.58678
17298775	11752	ANXA8	1.25772	8.29984	3.95927	0.000702346	0.0562401	2.39118
17212174	16178	IL1R2	1.23343	6.17122	3.19813	0.00427543	0.114864	2.35125
17514482	17386	MMP13	1.20622	6.75073	3.25492	0.0037447	0.108679	2.30732
17312219	546644	LY6G	1.17703	8.34414	2.20761	0.0383882	0.308293	2.2611
17211305	94227	PI15	1.17662	5.38537	3.38376	0.00276736	0.0954566	2.26046
17217399	12654	CHIL1	1.14873	8.56389	3.38	0.00279202	0.0957712	2.21718
17514515	17392	MMP3	1.12506	6.36229	2.35499	0.0282002	0.267828	2.18111
17318089	17067	LY6C1	1.12253	4.48013	3.24869	0.00379958	0.109401	2.17729
17255023	72381	2210409E12RIK	1.11052	5.17288	4.11353	0.000484805	0.0528145	2.15923
17492947	80982	CEMIP	1.10664	6.44576	3.5945	0.00168019	0.0803071	2.15344
17514553	17394	MMP8	1.09995	4.95014	3.26492	0.00365812	0.107405	2.14347
17348492	16774	LAMA3	1.0761	8.32488	4.45767	0.000211913	0.0440981	2.10832
17329759	11815	APOD	1.06852	6.52717	2.74191	0.0121315	0.184123	2.09729
17461205	12661	CHL1	1.05144	5.90631	3.62418	0.00156563	0.0775364	2.0726
17362973	68774	MS4A6D	1.04792	6.91905	3.6756	0.00138505	0.0724621	2.06755
17491941	56847	ALDH1A3	1.04029	7.90185	4.5213	0.000181876	0.0411523	2.05664
17330359	85031	PLA1A	1.02441	5.82679	4.8287	8.70977e-05	0.0335639	2.03413
17222800	227059	SLC39A10	1.01556	7.50935	5.292	2.90176e-05	0.0292459	2.02169
17228136	16782	LAMC2	1.0108	9.04362	4.92597	6.90634e-05	0.0321379	2.01502
17230045	15951	IFI204	1.00668	5.10115	2.64568	0.0150248	0.202933	2.00929
17414802	18491	PAPPA	0.99593	7.51678	3.24939	0.00379343	0.109401	1.99437
17221401	277328	TRPA1	0.98016	5.84271	4.30455	0.000306224	0.0466198	1.97268
17403205	229898	GBP5	0.966223	6.03951	2.96401	0.0073408	0.146477	1.95372
17249036	14584	GFPT2	0.962785	6.33867	2.52151	0.0197244	0.231181	1.94907
17267617	217066	GM15698	0.935042	6.33695	2.67428	0.0141031	0.197166	1.91195
17535774	104368	SNORA70	0.927934	5.49425	2.82162	0.0101436	0.169264	1.90255
17349552	436583	SNORA74A	0.913635	7.20551	4.27364	0.000329855	0.0471345	1.88379
17358598	77125	IL33	0.906943	7.83769	2.95821	0.00743891	0.147831	1.87507
17388999	228413	PRRG4	0.902774	7.52966	4.94287	6.63392e-05	0.0315996	1.86966
17533713	21857	TIMP1	0.896261	6.61333	2.88734	0.0087421	0.158534	1.86124
17391554	16175	IL1A	0.886129	5.05113	3.34877	0.00300496	0.0985137	1.84821
17470627	56619	CLEC4E	0.884272	4.6081	4.15676	0.000436945	0.0513161	1.84583
17526707	235320	ZBTB16	0.874958	6.49312	3.04139	0.00614664	0.135391	1.83395
17449718	15945	CXCL10	0.873067	6.86176	2.46459	0.0223102	0.243141	1.83155
17218845	20344	SELP	0.865484	6.87401	2.57028	0.0177343	0.220018	1.82195
17268066	217122	GM11545	0.863698	9.80016	4.84482	8.38082e-05	0.0335639	1.8197
17455507	15505	HSPH1	0.860254	8.83927	3.47874	0.00221133	0.0869825	1.81536
17399823	20201	S100A8	0.858101	5.20398	3.54383	0.00189516	0.0841483	1.81265
17333731	14289	FPR2	0.853691	3.99111	3.10636	0.00529067	0.127077	1.80712
17391709	269356	SLC4A11	0.849483	5.97886	6.13655	4.11567e-06	0.020301	1.80185
17354589	225594	GM4841	0.847278	4.78119	2.52196	0.0197049	0.231181	1.7991
17464654	27273	PDK4	0.846888	6.13729	2.49337	0.0209657	0.237685	1.79862
17508850	20288	MSR1	0.844264	6.37955	3.3493	0.00300119	0.0985137	1.79535
17491193	20210	SAA3	0.840841	10.0391	2.79954	0.0106608	0.173258	1.79109
17341671	70835	PRSS22	0.823661	7.79379	3.48448	0.00218148	0.0866042	1.76989
17307290	219132	PHF11D	0.821459	5.5441	4.20245	0.000391464	0.0505481	1.76719
17418168	230718	NT5C1A	0.816108	6.78804	3.75766	0.00113858	0.0668591	1.76065
17315743	18414	OSMR	0.815537	8.59088	4.16675	0.000426563	0.0509503	1.75995
17302054	100303751	SNORA31	0.81466	8.02239	2.34241	0.0289613	0.270648	1.75888
17498323	79201	TNFRSF23	0.809016	7.33137	3.15121	0.00476828	0.120988	1.75202
17485510	245126	TARM1	0.785694	6.1339	3.48664	0.00217037	0.0866042	1.72392
17239845	11846	ARG1	0.784978	7.78756	2.4841	0.0213905	0.238969	1.72307
17508591	100217422	SNORD13	0.784963	9.93804	3.2212	0.0040515	0.111805	1.72305
17249980	16145	IGTP	0.781088	7.76158	2.25923	0.0344883	0.292561	1.71843
17428797	100217424	SNORD38A	0.780144	8.61421	2.82589	0.0100463	0.168962	1.7173
17434490	117167	STEAP4	0.769496	8.06383	3.15186	0.00476109	0.120988	1.70467
17438113	231293	CWH43	0.761676	8.76885	4.436	0.000223238	0.0440981	1.69546
17419409	100217440	SNORA61	0.761633	8.11003	2.67781	0.0139929	0.197007	1.69541
17318070	67038	2010109I03RIK	0.761379	11.1775	4.12021	0.000477088	0.0528145	1.69511
17456554	69573	HILPDA	0.755818	7.33961	4.17429	0.000418904	0.0508937	1.68859
17254053	20292	CCL11	0.755327	8.36952	2.82945	0.00996606	0.168869	1.68801
17517812	20361	SEMA7A	0.75274	8.08369	3.61549	0.00159834	0.0782348	1.68499
17396260	12870	CP	0.751075	8.38904	3.98557	0.00065936	0.0552824	1.68305
17462437	24110	USP18	0.747906	7.05162	2.08723	0.0490843	0.345338	1.67935
17391376	12235	BUB1	0.740629	7.33906	4.64535	0.000135059	0.0371644	1.6709
17468143	17768	MTHFD2	0.736689	7.0777	4.10621	0.000493424	0.0528145	1.66635
17260474	16009	IGFBP3	0.733741	8.14035	3.07707	0.00566131	0.130297	1.66295
17481770	11535	ADM	0.731145	7.76449	3.19875	0.00426917	0.114821	1.65996
17426979	100217448	SCARNA8	0.724142	5.39376	2.75606	0.0117535	0.180609	1.65192
17434023	100038882	ISG15	0.72334	7.04678	2.57515	0.0175461	0.21933	1.651
17393789	21817	TGM2	0.720983	10.5688	3.60889	0.00162366	0.0791389	1.64831
17274540	20135	RRM2	0.713123	8.70688	4.4286	0.000227246	0.0440981	1.63935
17344765	69097	TRIM15	0.710904	9.53547	3.61738	0.00159116	0.0782348	1.63683
17363407	16952	ANXA1	0.707076	10.653	5.52709	1.67244e-05	0.0292459	1.63249
17438189	68939	RASL11B	0.70577	5.39037	4.00132	0.000634883	0.0552824	1.63101
17453496	12740	CLDN4	0.704338	9.98272	2.98392	0.00701393	0.143199	1.6294
17411147	99899	IFI44	0.702485	7.13238	2.27275	0.033529	0.288897	1.62731
17266851	237886	SLFN9	0.701737	8.50289	4.71916	0.000113172	0.0358643	1.62646
17219199	246256	FCGR4	0.69976	6.8365	2.59219	0.0169028	0.215441	1.62423
17490038	434175	GM5593	0.69585	7.14035	3.70653	0.00128651	0.0709827	1.61984
17230111	226695	IFI205	0.693144	8.14147	2.36343	0.0277001	0.266134	1.6168
17278328	20716	SERPINA3N	0.692532	12.0331	3.1434	0.00485551	0.121993	1.61612
17389467	23892	GREM1	0.689684	9.13471	2.9545	0.00750209	0.148256	1.61293
17533553	382207	JADE3	0.685178	8.05425	5.62184	1.34138e-05	0.0292459	1.6079
17241032	74747	DDIT4	0.683635	8.87254	4.78864	9.58452e-05	0.0347622	1.60618
17282117	27260	PLEK2	0.679223	10.2177	4.22031	0.000375005	0.0494586	1.60128
17439464	11745	ANXA3	0.675877	9.73688	4.73883	0.000107969	0.0358643	1.59757
17507288	20419	SHCBP1	0.674267	6.93538	3.28341	0.00350308	0.10525	1.59579
17502573	15368	HMOX1	0.672143	6.40146	3.87321	0.000863415	0.0616265	1.59344
17224180	16011	IGFBP5	0.672141	10.0976	3.96747	0.000688649	0.0560533	1.59344
17461477	30937	LMCD1	0.667625	6.25655	3.00521	0.00667968	0.139699	1.58846
17452054	246728	OAS2	0.664844	6.7558	2.56957	0.0177617	0.220018	1.5854
17495097	114332	LYVE1	0.662832	8.88976	2.34374	0.0288796	0.270577	1.58319
17326081	224171	C330027C09RIK	0.661434	7.66726	4.64224	0.000136068	0.0371644	1.58165
17319801	239559	A4GALT	0.6575	7.9794	4.33591	0.000283973	0.0454732	1.57735
17481102	20133	RRM1	0.655346	9.49633	4.94535	6.59489e-05	0.0315996	1.57499
17236182	21859	TIMP3	0.651522	9.3942	2.80606	0.0105056	0.17216	1.57082
17438955	20311	CXCL5	0.65036	6.02104	2.11817	0.0461049	0.33525	1.56956
17371427	241452	DHRS9	0.646816	11.0776	3.86522	0.000880112	0.0620877	1.56571
17259026	170720	CARD14	0.645022	6.75997	3.94613	0.000724847	0.0571147	1.56376
17429632	76574	MFSD2A	0.643781	9.44209	3.02439	0.00639181	0.136787	1.56242
17429454	51797	CTPS	0.641201	7.73752	3.9818	0.000665358	0.0552824	1.55963
17537081	279572	TLR13	0.639331	6.35089	3.49097	0.00214824	0.0865672	1.55761
17233347	14609	GJA1	0.637036	8.55676	4.416	0.000234231	0.0440981	1.55513
17294302	69716	TRIP13	0.636839	7.00139	4.55612	0.000167289	0.0389231	1.55492
17479027	545975	CERS3	0.631538	4.91481	2.32149	0.0302692	0.275981	1.54922
17385654	16420	ITGB6	0.63071	8.10768	4.13762	0.00045752	0.0522399	1.54833
17279724	238455	MACC1	0.630199	6.04161	3.96085	0.000699677	0.0562401	1.54778
17347042	67052	NDC80	0.628936	8.09124	3.81175	0.00100037	0.0642854	1.54642
17404402	13605	ECT2	0.627356	9.44065	3.86566	0.000879179	0.0620877	1.54473
17512868	26887	CHST4	0.627354	8.53694	2.27447	0.0334088	0.288862	1.54473
17363204	107272	PSAT1	0.625397	7.05216	3.47648	0.00222317	0.0870862	1.54264
17374488	21825	THBS1	0.623757	9.23914	2.42145	0.0244772	0.252692	1.54088
17232731	19850	RNU3A	0.621926	8.83176	2.10646	0.0472123	0.338981	1.53893
17235522	50492	THOP1	0.620696	7.54178	5.13564	4.19744e-05	0.0301119	1.53762
17462796	17474	CLEC4D	0.61952	5.40093	2.95146	0.00755437	0.148426	1.53636
17277101	170721	PAPLN	0.619002	6.76397	4.18893	0.00040441	0.050723	1.53581
17403224	229900	GBP7	0.618568	8.09429	2.35571	0.0281574	0.267828	1.53535
17538161	19139	PRPS1	0.618352	6.87827	3.39197	0.00271437	0.0952269	1.53512
17437278	54392	NCAPG	0.6183	7.5987	4.30566	0.000305407	0.0466198	1.53506
17487489	52118	PVR	0.616292	7.80205	3.86201	0.0008869	0.0620877	1.53293
17243183	208677	CREB3L3	0.616021	7.71403	3.34724	0.00301577	0.0985137	1.53264
17226829	213006	MFSD4A	0.615412	9.00164	2.88832	0.00872255	0.158534	1.532
17441037	23962	OASL2	0.61288	8.92909	2.33633	0.0293361	0.272395	1.52931
17291057	319167	HIST1H2AG	0.612713	8.14107	3.50785	0.002064	0.0854102	1.52913
17431720	11647	ALPL	0.612257	6.6369	3.01759	0.00649244	0.137918	1.52865
17524969	68743	ANLN	0.611642	8.25711	4.04697	0.000568936	0.0541064	1.528
17288035	100041420	GM3325	0.609159	5.34838	3.09184	0.00547143	0.129131	1.52537
17354367	16948	LOX	0.609027	8.22527	3.36586	0.00288651	0.0973445	1.52523
17357597	65221	SLC15A3	0.60681	6.21813	2.92757	0.00797762	0.151847	1.52289
17449585	12223	BTC	0.604046	6.46179	5.5885	1.44947e-05	0.0292459	1.51997
17494101	20821	TRIM21	0.601066	6.9128	3.71025	0.00127515	0.0708312	1.51684
17301428	52033	PBK	0.600725	7.85433	3.85101	0.000910584	0.0625535	1.51648
17457128	14187	AKR1B8	0.600453	7.66403	2.59689	0.0167296	0.214424	1.51619
17374569	12236	BUB1B	0.600098	7.65322	4.3203	0.000294837	0.0459594	1.51582
17358876	54364	RPP30	0.600032	7.48508	4.71317	0.000114807	0.0358643	1.51575
17224771	20720	SERPINE2	0.596279	7.37625	2.4656	0.0222618	0.242725	1.51181
17474974	18793	PLAUR	0.595233	8.27726	3.30528	0.00332803	0.103467	1.51072
17493632	67800	DGAT2	0.595231	10.2443	3.46	0.00231159	0.0884566	1.51071
17353747	12475	CD14	0.595051	8.81143	3.61613	0.0015959	0.0782348	1.51053
17381630	170768	PFKFB3	0.594796	6.35544	3.66172	0.00143168	0.073715	1.51026
17545051	50790	ACSL4	0.592201	7.93092	5.23483	3.3203e-05	0.0292459	1.50755
17402797	229841	CENPE	0.591931	8.45904	4.00494	0.000629394	0.0552824	1.50726
17372644	58207	SLC43A3	0.591535	8.72803	2.20584	0.0385287	0.308675	1.50685
17357971	14675	GNA14	0.591121	9.22281	3.2207	0.00405622	0.111805	1.50642
17231229	15483	HSD11B1	0.590352	6.28508	5.1875	3.71295e-05	0.0301119	1.50561
17295745	26886	CENPH	0.589852	6.49158	5.1375	4.17906e-05	0.0301119	1.50509
17338701	27221	CHAF1A	0.587569	6.6568	4.38224	0.000254034	0.0443005	1.50271
17376510	228608	SMOX	0.586984	8.3051	3.6688	0.00140772	0.0729575	1.5021
17359212	15201	HELLS	0.585405	7.80578	3.68369	0.00135859	0.0720579	1.50046
17499962	18791	PLAT	0.583434	7.6329	3.21573	0.00410355	0.112254	1.49841
17261840	15366	HMMR	0.583325	7.41232	4.46646	0.000207483	0.0440981	1.4983
17418141	12164	BMP8B	0.581562	6.01569	2.89269	0.00863657	0.157547	1.49647
17330708	208177	PHLDB2	0.578162	7.09107	4.17033	0.00042291	0.0509503	1.49295
17439830	20750	SPP1	0.576787	4.79314	3.24818	0.00380414	0.109401	1.49152
17278404	12061	BDKRB1	0.576755	6.2067	2.65029	0.0148725	0.202422	1.49149
17437198	12182	BST1	0.570176	6.10678	2.68299	0.0138331	0.196314	1.4847
17403237	55932	GBP3	0.568671	5.97807	2.37453	0.0270547	0.263135	1.48316
17384457	13830	STOM	0.564693	10.0477	2.95905	0.00742456	0.147754	1.47907
17268909	21973	TOP2A	0.564343	9.65393	3.93896	0.000737427	0.0571646	1.47871
17510749	24015	ABCE1	0.563564	10.2378	4.7422	0.000107103	0.0358643	1.47792
17317233	70472	ATAD2	0.563395	8.1484	4.94659	6.57546e-05	0.0315996	1.47774
17359098	74107	CEP55	0.563213	7.85394	3.91451	0.000781984	0.0584426	1.47756
17313998	76737	CRELD2	0.561979	9.77114	3.64316	0.00149642	0.0750668	1.47629
17358266	226040	TMEM252	0.5616	6.52724	2.18576	0.0401565	0.314506	1.47591
17248288	268396	SH3PXD2B	0.558541	7.39854	5.04512	5.20223e-05	0.0312933	1.47278
17370807	71409	FMNL2	0.55784	6.43483	3.512	0.00204378	0.0852619	1.47206
17487500	70080	IGSF23	0.557155	6.57258	3.42682	0.00250012	0.0914475	1.47136
17493358	74041	DDIAS	0.556275	6.55289	3.0719	0.00572926	0.131198	1.47047
17430222	14621	GJB4	0.555266	6.05916	3.54843	0.00187456	0.0841483	1.46944
17520073	23959	NT5E	0.554643	7.66151	2.2297	0.0366725	0.301284	1.46881
17506206	78892	CRISPLD2	0.554387	8.23883	2.90495	0.00839921	0.155752	1.46854
17353663	72512	TMEM173	0.554367	8.39532	3.1332	0.0049718	0.123236	1.46852
17279608	76044	NCAPG2	0.552751	6.92695	4.23376	0.000363063	0.0491717	1.46688
17281084	112407	EGLN3	0.551732	9.78827	2.40614	0.0252921	0.256213	1.46584
17527934	71819	KIF23	0.551681	8.67924	3.99086	0.000651045	0.0552824	1.46579
17296355	16398	ITGA2	0.548632	10.0681	3.17423	0.00451995	0.117714	1.4627
17539064	56360	ACOT9	0.547687	6.4753	4.64887	0.000133924	0.0371644	1.46174
17294738	13003	VCAN	0.547462	7.28664	3.85174	0.000908997	0.0625535	1.46151
17482943	16190	IL4RA	0.54555	9.13771	3.61772	0.0015899	0.0782348	1.45958
17428553	19366	RAD54L	0.543676	6.21888	3.28677	0.00347568	0.10519	1.45768
17464718	27053	ASNS	0.541265	7.9518	3.10573	0.00529839	0.127077	1.45525
17281148	217578	BAZ1A	0.54049	8.25359	4.87584	7.78302e-05	0.0329667	1.45447
17218027	56207	UCHL5	0.540447	8.97854	4.71291	0.00011488	0.0358643	1.45442
17387385	54598	CALCRL	0.540303	7.79905	3.07557	0.00568097	0.130456	1.45428
17249990	54396	IRGM2	0.539858	7.88018	2.15387	0.04287	0.323532	1.45383
17528137	68014	ZWILCH	0.53929	6.50252	3.57608	0.00175542	0.0819959	1.45326
17400539	621893	HIST2H2AB	0.539187	7.9397	2.95664	0.00746558	0.148009	1.45315
17215629	171531	MLPH	0.538531	9.07624	3.30223	0.00335199	0.103467	1.45249
17391544	70466	CKAP2L	0.537927	6.48423	4.56636	0.000163228	0.0383399	1.45188
17511377	74513	NETO2	0.536894	7.04878	3.01131	0.00658683	0.138966	1.45085
17266911	118453	MMP28	0.536684	6.56003	3.51167	0.0020454	0.0852619	1.45063
17220844	18005	NEK2	0.53501	8.36083	4.01622	0.000612567	0.0552824	1.44895
17406452	19871	RNU73B	0.534709	10.869	2.11316	0.046576	0.336666	1.44865
17392151	16449	JAG1	0.534665	7.35786	4.14507	0.000449395	0.0516876	1.44861
17537648	102920	CENPI	0.534436	6.56103	3.5743	0.00176286	0.0820328	1.44838
17374722	19361	RAD51	0.534217	7.18188	4.02466	0.000600266	0.0552824	1.44816
17353520	12532	CDC25C	0.533426	6.33179	2.58124	0.0173135	0.217764	1.44736
17346155	20359	SEMA6B	0.530886	6.11445	4.16288	0.000430554	0.0509503	1.44482
17419020	17357	MARCKSL1	0.529891	8.85106	3.46888	0.00226356	0.0875467	1.44382
17219248	240913	ADAMTS4	0.529684	6.56448	2.25585	0.0347322	0.293961	1.44361
17378827	16803	LBP	0.529122	7.88205	2.22239	0.0372324	0.302857	1.44305
17291881	74145	F13A1	0.529054	7.76755	2.2312	0.0365582	0.300769	1.44298
17341540	27279	TNFRSF12A	0.526415	7.44807	3.82931	0.000959166	0.0640301	1.44035
17349582	73449	1700066B19RIK	0.524237	6.25898	3.84778	0.000917658	0.0625535	1.43817
17261710	70385	SPDL1	0.523577	7.38398	4.76316	0.000101866	0.0358643	1.43751
17515074	15894	ICAM1	0.523317	7.57226	2.65317	0.0147779	0.201586	1.43726
17458573	71982	SNX10	0.522584	7.041	3.55563	0.0018428	0.0835461	1.43653
17279131	21928	TNFAIP2	0.521825	7.0427	2.42605	0.0242374	0.251162	1.43577
17215565	98402	SH3BP4	0.521601	7.37548	3.88361	0.000842142	0.0605532	1.43555
17362240	20867	STIP1	0.521019	9.41528	4.61314	0.000145901	0.0371644	1.43497
17546101	170744	TLR8	0.520674	5.56966	4.00932	0.000622803	0.0552824	1.43463
17398082	99929	TIPARP	0.52033	7.56929	4.18758	0.000405722	0.050723	1.43428
17508885	54384	MTMR7	0.519517	6.81085	2.79766	0.0107061	0.173714	1.43348
17548523	67242	GEMIN6	0.518426	5.55334	2.70063	0.0133012	0.191292	1.43239
17331692	224405	CYYR1	0.51829	7.40846	3.03741	0.00620331	0.135993	1.43226
17439021	13874	EREG	0.517211	8.94535	2.17193	0.041314	0.318096	1.43119
17430576	94242	TINAGL1	0.516564	10.1053	4.03452	0.000586215	0.0549727	1.43054
17278775	100303646	AF357355	0.514919	5.39332	2.26328	0.0341982	0.291749	1.42891
17516383	100302594	SNORD14E	0.511644	10.1974	2.08523	0.0492824	0.345691	1.42567
17482095	53322	NUCB2	0.509837	9.16315	4.05565	0.000557187	0.0541064	1.42389
17377793	72119	TPX2	0.509267	8.54334	3.45689	0.00232862	0.0884566	1.42333
17416481	72787	NDC1	0.508943	8.19714	2.82452	0.0100774	0.169264	1.42301
17414114	14211	SMC2	0.508676	8.62547	4.11036	0.000488521	0.0528145	1.42274
17479575	233406	PRC1	0.507752	8.65018	3.08335	0.00557985	0.129815	1.42183
17358838	240641	KIF20B	0.507347	7.57578	3.02838	0.00633352	0.136787	1.42143
17385967	14425	GALNT3	0.507161	10.3265	6.53125	1.6987e-06	0.020301	1.42125
17374692	76464	KNL1	0.506947	7.86232	3.38142	0.00278269	0.095589	1.42104
17230611	12334	CAPN2	0.504573	9.75485	3.98735	0.000656556	0.0552824	1.4187
17386090	20272	SCN7A	0.504396	7.312	2.12474	0.0454932	0.333518	1.41853
17223228	15510	HSPD1	0.503707	10.5816	4.31875	0.000295939	0.0459594	1.41785
17451043	100608	NOC4L	0.501746	7.53185	3.42739	0.00249674	0.0914475	1.41593
17502583	17218	MCM5	0.501682	8.84288	3.26546	0.0036535	0.107405	1.41586
17397240	18415	HSPA4L	0.501627	8.40012	3.50398	0.002083	0.0854478	1.41581
17254153	327978	SLFN5	0.500557	6.51564	2.462	0.0224353	0.243432	1.41476
17360344	73899	LOC73899	-0.500747	5.76516	-2.79225	0.0108369	0.174459	-1.41495
17238882	64009	SYNE1	-0.501094	6.43193	-3.39377	0.00270289	0.0950945	-1.41529
17302869	69634	CLYBL	-0.501124	8.33019	-3.50801	0.00206323	0.0854102	-1.41532
17329016	16142	IGLV1	-0.50129	6.93438	-2.35709	0.028075	0.267548	-1.41548
17397185	329628	FAT4	-0.502728	6.36765	-2.61405	0.0161101	0.210384	-1.41689
17448308	22235	UGDH	-0.50435	11.0504	-3.36547	0.00288919	0.0973445	-1.41848
17409142	14863	GSTM2	-0.504376	8.14135	-3.09527	0.00542825	0.128604	-1.41851
17341412	319615	ZFP944	-0.504475	4.34014	-2.29446	0.0320389	0.283725	-1.41861
17322944	21935	TNFRSF17	-0.505624	4.35233	-3.5083	0.00206179	0.0854102	-1.41974
17315713	71679	ATP5H	-0.505917	11.1245	-3.74569	0.00117162	0.0676113	-1.42003
17238162	103142	RDH9	-0.506325	6.84781	-2.80851	0.0104476	0.171739	-1.42043
17465044	269831	TSPAN12	-0.506395	8.68505	-4.3765	0.000257568	0.0443005	-1.4205
17513550	68790	FENDRR	-0.508036	6.21829	-3.5211	0.00200018	0.0846357	-1.42211
17502554	21968	TOM1	-0.509161	4.71316	-4.86478	7.99103e-05	0.0329667	-1.42322
17312511	268822	ADCK5	-0.509318	8.30797	-3.75828	0.0011369	0.0668591	-1.42338
17501250	15446	HPGD	-0.509638	9.66704	-2.68148	0.0138794	0.196314	-1.42369
17526149	170761	PDZD3	-0.511448	6.67248	-3.86825	0.000873732	0.0620877	-1.42548
17456736	74340	AHCYL2	-0.51154	9.72596	-4.65443	0.00013215	0.0371644	-1.42557
17440312	116701	FGFRL1	-0.512094	6.66132	-3.98132	0.000666127	0.0552824	-1.42612
17518238	75600	CALML4	-0.512313	9.11393	-4.97749	6.10921e-05	0.0315996	-1.42634
17392690	68738	ACSS1	-0.513392	8.92036	-3.59616	0.00167358	0.0801945	-1.4274
17266022	380714	RPH3AL	-0.514073	6.54695	-4.14397	0.000450587	0.0516876	-1.42808
17229187	16963	XCL1	-0.514274	5.76077	-3.16532	0.00461459	0.119048	-1.42828
17361605	13041	CTSW	-0.515019	5.85776	-2.72413	0.0126229	0.187768	-1.42901
17306867	12684	CIDEB	-0.515404	10.2689	-2.73772	0.0122457	0.184718	-1.42939
17532268	13051	CX3CR1	-0.516473	7.24438	-3.95981	0.00070144	0.0562401	-1.43045
17520396	331004	SLC9A9	-0.517238	7.25101	-3.26506	0.00365686	0.107405	-1.43121
17267011	628813	GM11437	-0.518214	5.75882	-2.82213	0.010132	0.169264	-1.43218
17489214	109637	UPK1A	-0.519372	5.96971	-4.23348	0.000363313	0.0491717	-1.43333
17289824	218613	MIER3	-0.521276	8.49524	-4.09092	0.000511895	0.0529075	-1.43522
17464539	101202	HEPACAM2	-0.521704	8.67203	-2.70775	0.0130922	0.190948	-1.43565
17307134	68631	CRYL1	-0.521904	8.33007	-4.22886	0.000367374	0.0492421	-1.43585
17258131	26941	SLC9A3R1	-0.523452	9.88687	-4.65276	0.000132682	0.0371644	-1.43739
17356041	71670	ACY3	-0.525532	7.1606	-3.64171	0.00150159	0.075119	-1.43946
17267846	76408	ABCC3	-0.526294	10.136	-4.08475	0.000519544	0.0529484	-1.44023
17278696	751555	MIR665	-0.527274	5.97936	-3.49733	0.00211612	0.0862642	-1.4412
17246700	53897	GAL3ST1	-0.527696	6.46322	-4.86326	8.02012e-05	0.0329667	-1.44162
17520736	333424	A4GNT	-0.528724	6.77691	-2.73456	0.0123323	0.18556	-1.44265
17347619	20541	SLC8A1	-0.528867	6.91424	-2.58608	0.0171308	0.217038	-1.4428
17400994	545557	GM12474	-0.529188	5.71198	-3.62688	0.00155557	0.0771934	-1.44312
17472085	76400	PBP2	-0.529382	4.80071	-3.8008	0.00102694	0.0650922	-1.44331
17478883	73724	MCEE	-0.52956	7.72451	-2.98944	0.00692571	0.142271	-1.44349
17271907	102634708	GM11695	-0.530272	9.27006	-2.95076	0.00756649	0.148426	-1.4442
17465856	19242	PTN	-0.53076	5.42309	-2.65292	0.0147861	0.201586	-1.44469
17421006	213649	ARHGEF19	-0.530804	5.63841	-4.73364	0.000109318	0.0358643	-1.44473
17233860	67307	PBLD2	-0.532479	4.79892	-3.77197	0.00110028	0.0658645	-1.44641
17268955	217169	TNS4	-0.535176	9.1832	-2.57349	0.01761	0.219463	-1.44912
17427262	100061	LRRC19	-0.535449	8.68426	-4.37205	0.000260338	0.0443005	-1.44939
17305034	20618	SNCG	-0.535664	6.2569	-2.89019	0.00868567	0.158326	-1.44961
17216960	18703	PIGR	-0.536638	12.2914	-4.96193	6.33964e-05	0.0315996	-1.45059
17378348	68728	TRP53INP2	-0.537751	7.59982	-3.53381	0.00194079	0.0842296	-1.45171
17395955	30942	HNF4G	-0.539255	8.56671	-3.82869	0.000960594	0.0640301	-1.45322
17528249	330962	SLC51B	-0.539675	10.7591	-2.50052	0.0206434	0.23622	-1.45364
17502626	110784	NR3C2	-0.541988	8.29228	-5.12808	4.27327e-05	0.0301119	-1.45598
17459014	26357	ABCG2	-0.543061	8.16224	-2.96604	0.00730681	0.146036	-1.45706
17362861	76002	MS4A18	-0.544228	5.34773	-2.92546	0.00801612	0.152195	-1.45824
17438832	54403	SLC4A4	-0.545425	8.82452	-3.79786	0.00103418	0.0650922	-1.45945
17379487	408190	WFDC13	-0.546339	6.40388	-2.90283	0.00843981	0.156004	-1.46037
17438621	243085	UGT2B35	-0.546976	5.20103	-5.52147	1.69451e-05	0.0292459	-1.46102
17516469	53376	USP2	-0.548659	7.79112	-2.9976	0.00679733	0.140522	-1.46273
17318194	223646	NAPRT	-0.548864	7.76373	-5.12981	4.25584e-05	0.0301119	-1.46293
17355443	16891	LIPG	-0.549057	7.93371	-3.07884	0.00563828	0.130288	-1.46313
17329220	74147	EHHADH	-0.550512	7.11035	-5.32894	2.6602e-05	0.0292459	-1.46461
17287466	67044	HIGD2A	-0.551266	10.4412	-3.59591	0.00167458	0.0801945	-1.46537
17497847	20287	SCT	-0.551567	7.76645	-2.77912	0.0111614	0.176882	-1.46568
17216120	100041596	GM9994	-0.551789	7.1519	-2.43259	0.0238998	0.250294	-1.4659
17517448	235386	HYKK	-0.553026	6.12831	-4.99956	5.79693e-05	0.0315996	-1.46716
17343227	12411	CBS	-0.553156	8.25832	-3.40813	0.00261288	0.0935691	-1.46729
17343505	170716	CYP4F13	-0.554076	7.53712	-3.35132	0.00298695	0.0985137	-1.46823
17342664	67675	CUTA	-0.555809	8.88716	-2.35967	0.027922	0.267114	-1.46999
17538354	751551	MIR680-2	-0.558027	9.61621	-4.29373	0.000314292	0.0470255	-1.47225
17419411	100217437	SNORD99	-0.558244	10.9386	-2.58045	0.0173437	0.217794	-1.47248
17490721	68667	TRPM4	-0.55934	8.82717	-4.51492	0.000184681	0.0414073	-1.47359
17265570	327958	PITPNM3	-0.559559	5.32162	-3.67508	0.00138678	0.0724621	-1.47382
17464455	330450	FAR2	-0.560265	6.12573	-2.57002	0.0177445	0.220018	-1.47454
17217035	13034	CTSE	-0.562036	6.83904	-3.34262	0.00304872	0.0993272	-1.47635
17272396	67763	PRPSAP1	-0.562833	9.0912	-4.70474	0.00011715	0.0361157	-1.47717
17354793	387161	MIR143	-0.562862	6.19061	-3.29156	0.00343685	0.104897	-1.4772
17530540	665033	COL6A5	-0.564802	6.927	-2.15696	0.0426001	0.322581	-1.47918
17336407	14998	H2-DMA	-0.565328	7.83528	-2.6746	0.0140929	0.197166	-1.47972
17360440	11551	ADRA2A	-0.567018	7.50411	-2.56464	0.0179545	0.22071	-1.48146
17540378	109731	MAOB	-0.567916	6.28743	-2.33273	0.02956	0.273599	-1.48238
17499396	66822	FBXO25	-0.568678	9.14571	-5.2396	3.28312e-05	0.0292459	-1.48316
17504477	102022	CES2A	-0.570698	7.01417	-2.28944	0.0323783	0.284924	-1.48524
17452578	15445	HPD	-0.572413	7.14478	-3.76842	0.00110966	0.0661055	-1.48701
17443985	545817	CYP2W1	-0.574319	6.21271	-2.17737	0.040855	0.317091	-1.48897
17279509	12925	CRIP1	-0.575267	10.2025	-3.47622	0.00222456	0.0870862	-1.48995
17240577	102636919	GM15199	-0.579128	6.39008	-2.88782	0.00873263	0.158534	-1.49395
17455386	71706	SLC46A3	-0.584044	7.17029	-3.99932	0.000637949	0.0552824	-1.49905
17250585	76293	MFAP4	-0.589103	7.98199	-2.50193	0.0205804	0.236098	-1.50431
17459903	93838	DQX1	-0.598206	7.89022	-5.37601	2.3817e-05	0.0292459	-1.51383
17511731	234564	CES1F	-0.603533	7.87629	-2.33137	0.0296445	0.273829	-1.51943
17360942	14419	GAL	-0.608015	5.42282	-2.84015	0.00972801	0.167275	-1.52416
17342038	68636	FAHD1	-0.613731	6.81445	-3.4877	0.00216494	0.0866042	-1.53021
17350090	269016	SH3RF2	-0.615133	7.27067	-3.86118	0.000888657	0.0620877	-1.5317
17409099	68312	GSTM7	-0.618975	4.82534	-5.24751	3.22249e-05	0.0292459	-1.53578
17547861	223431	TIAF2	-0.620251	4.53744	-3.77599	0.00108975	0.065738	-1.53714
17220861	22782	SLC30A1	-0.621722	8.24022	-4.16171	0.000431764	0.0509503	-1.53871
17310339	81799	C1QTNF3	-0.622424	5.9498	-2.37204	0.0271979	0.263676	-1.53946
17434524	18671	ABCB1A	-0.622935	9.89455	-2.65942	0.014575	0.200482	-1.54001
17255556	387191	MIR196A-1	-0.623103	6.89184	-3.3236	0.00318805	0.102379	-1.54018
17417146	67182	PDZK1IP1	-0.623322	6.92634	-4.05835	0.000553589	0.0541064	-1.54042
17443486	60363	CLDN15	-0.625365	8.81118	-4.38301	0.000253568	0.0443005	-1.5426
17336516	547431	BTNL2	-0.626019	6.31237	-3.20758	0.00418224	0.113224	-1.5433
17284913	238463	TUBAL3	-0.626193	6.54221	-3.52447	0.00198427	0.0843934	-1.54349
17363799	67759	PLGRKT	-0.627448	7.09764	-6.19974	3.56744e-06	0.020301	-1.54483
17222149	214854	NEURL3	-0.629635	11.3846	-3.37088	0.0028526	0.0966397	-1.54717
17319674	68444	CYP2D13	-0.634796	5.3306	-3.23982	0.00387914	0.109988	-1.55272
17236393	216225	SLC5A8	-0.63582	9.63127	-3.84451	0.00092489	0.0625817	-1.55382
17244601	67405	NTS	-0.636069	8.02293	-2.71923	0.0127616	0.188858	-1.55409
17273292	67880	DCXR	-0.639071	7.25115	-3.45882	0.00231807	0.0884566	-1.55733
17273460	209588	SECTM1A	-0.639246	6.61554	-2.75797	0.0117033	0.180174	-1.55751
17235730	72273	SMIM24	-0.640319	9.19284	-4.87705	7.76051e-05	0.0329667	-1.55867
17358690	23972	PAPSS2	-0.640795	12.1445	-4.35381	0.000272011	0.0453284	-1.55919
17362953	109225	MS4A7	-0.640883	6.55157	-3.06761	0.00578625	0.131771	-1.55928
17341660	30943	PRSS30	-0.641828	9.29089	-3.07857	0.0056418	0.130288	-1.56031
17402541	18741	PITX2	-0.645741	7.88655	-2.22149	0.0373014	0.303259	-1.56454
17449313	100727	UGT2B34	-0.650489	10.619	-4.04571	0.000570654	0.0541064	-1.5697
17241921	103140	GSTT3	-0.650737	7.61083	-3.69283	0.00132927	0.071737	-1.56997
17280817	20259	SCIN	-0.650831	7.57273	-2.34239	0.0289626	0.270648	-1.57007
17507221	69142	CD209F	-0.652763	4.83138	-2.66773	0.0143092	0.198821	-1.57218
17507161	170786	CD209A	-0.656116	5.06205	-2.70462	0.0131839	0.191157	-1.57583
17238926	64009	SYNE1	-0.656452	6.02649	-3.37648	0.00281527	0.0960344	-1.5762
17354791	387163	MIR145A	-0.658227	4.82255	-2.14772	0.0434122	0.325433	-1.57814
17231784	17684	CITED2	-0.658334	9.32	-3.84843	0.000916228	0.0625535	-1.57826
17246113	72002	SLC39A5	-0.663007	8.53032	-3.73952	0.00118902	0.0676113	-1.58338
17326069	57262	RETNLA	-0.664382	5.39824	-2.44882	0.023081	0.246146	-1.58489
17246381	71664	METTL7B	-0.668347	9.59566	-5.05294	5.1065e-05	0.0312933	-1.58925
17517289	320051	EXPH5	-0.668702	6.48499	-4.62531	0.000141704	0.0371644	-1.58964
17511714	13897	CES1E	-0.670023	5.9647	-3.29755	0.00338891	0.104189	-1.5911
17457777	21580	TCRB-J	-0.670162	3.35497	-2.41762	0.0246786	0.253748	-1.59125
17363559	381217	FAM189A2	-0.675591	7.71776	-3.31975	0.00321695	0.102639	-1.59725
17423121	12319	CAR8	-0.680739	7.66485	-2.7818	0.0110944	0.176498	-1.60296
17212286	226999	SLC9A2	-0.683029	9.95292	-3.3243	0.00318278	0.102343	-1.60551
17420064	21401	TCEA3	-0.683555	7.64232	-4.39462	0.000246585	0.0443005	-1.60609
17288716	93692	GLRX	-0.685959	9.70189	-4.06126	0.000549727	0.0541064	-1.60877
17375701	26458	SLC27A2	-0.691951	6.35937	-2.60061	0.0165935	0.213619	-1.61547
17447831	14181	FGFBP1	-0.692291	8.53267	-3.87449	0.000860759	0.0616265	-1.61585
17310673	11732	ANK	-0.693161	7.95096	-4.83037	8.67516e-05	0.0335639	-1.61682
17545910	14829	GRPR	-0.700281	5.38804	-4.86701	7.94863e-05	0.0329667	-1.62482
17337852	224796	CLIC5	-0.701207	9.43265	-4.35669	0.000270135	0.045322	-1.62586
17449394	56362	SULT1B1	-0.701423	8.03162	-3.28541	0.00348672	0.10519	-1.62611
17400773	14263	FMO5	-0.702717	6.84866	-5.27583	3.01434e-05	0.0292459	-1.62757
17268120	18604	PDK2	-0.703344	7.68752	-3.98652	0.000657856	0.0552824	-1.62827
17234066	11735	ANK3	-0.708363	7.06664	-4.12583	0.000470684	0.0528145	-1.63395
17380377	13616	EDN3	-0.713582	6.87536	-3.92375	0.000764837	0.0576856	-1.63987
17467451	384515	IGKV4-68	-0.715879	8.7568	-2.08152	0.0496524	0.347299	-1.64248
17358103	11668	ALDH1A1	-0.716475	10.3043	-3.35969	0.00292872	0.0980067	-1.64316
17248309	20868	STK10	-0.717051	8.50226	-3.68519	0.00135373	0.0720387	-1.64382
17250055	69864	1810065E05RIK	-0.717299	11.7624	-2.83525	0.00983638	0.168235	-1.6441
17477979	13170	DBP	-0.720168	6.33785	-3.48406	0.00218367	0.0866042	-1.64737
17326318	320712	ABI3BP	-0.724847	7.5088	-2.91594	0.00819172	0.153863	-1.65273
17267066	192970	DHRS11	-0.724974	9.3508	-4.47702	0.000202284	0.0437625	-1.65287
17449346	22238	UGT2B5	-0.725669	4.09777	-2.47238	0.0219389	0.241122	-1.65367
17476288	12865	COX7A1	-0.726698	7.80652	-4.34245	0.000279543	0.0454732	-1.65485
17409343	229722	5330417C22RIK	-0.727351	9.09365	-3.50242	0.00209075	0.0855129	-1.6556
17437459	20531	SLC34A2	-0.732008	5.20369	-2.41755	0.0246823	0.253748	-1.66095
17402113	99586	DPYD	-0.733429	6.71189	-3.90517	0.000799716	0.0589831	-1.66259
17315002	70152	METTL7A1	-0.733661	8.77966	-4.08964	0.000513475	0.0529075	-1.66285
17520905	24059	SLCO2A1	-0.734416	8.79184	-4.31825	0.000296296	0.0459594	-1.66372
17321078	22337	VDR	-0.740391	10.3688	-5.27185	3.04276e-05	0.0292459	-1.67063
17319661	223706	CYP2D34	-0.741897	9.01563	-2.80864	0.0104448	0.171739	-1.67237
17312567	76282	GPT	-0.743763	6.3705	-3.69021	0.00133763	0.0720303	-1.67454
17254508	12351	CAR4	-0.744825	9.17468	-2.15811	0.0425003	0.322175	-1.67577
17490939	54200	SULT2B1	-0.746907	7.70504	-3.99054	0.000651541	0.0552824	-1.67819
17273304	12409	CBR2	-0.747464	8.0694	-3.98685	0.000657336	0.0552824	-1.67884
17359251	72303	CYP2C65	-0.747507	9.55008	-2.82572	0.0100502	0.168962	-1.67889
17482752	70261	CHP2	-0.748278	7.60823	-3.21158	0.00414343	0.112746	-1.67979
17405489	242050	IGSF10	-0.748783	7.14476	-2.43674	0.0236878	0.249237	-1.68038
17290846	21636	TRGV2	-0.750141	7.48329	-4.28831	0.000318423	0.0470255	-1.68196
17458520	56524	MPP6	-0.754801	9.86366	-3.46879	0.00226401	0.0875467	-1.6874
17459591	20454	ST3GAL5	-0.75987	7.03657	-2.52438	0.0196018	0.230648	-1.69334
17467540	16114	IGK-V28	-0.763453	7.79077	-2.30935	0.0310524	0.27948	-1.69755
17425233	230163	ALDOB	-0.764535	8.11347	-4.44141	0.000220355	0.0440981	-1.69882
17506532	13479	DPEP1	-0.790176	8.33371	-2.90644	0.00837083	0.155472	-1.72929
17241676	73287	1700040L02RIK	-0.791277	6.30661	-3.51822	0.0020139	0.0847805	-1.73061
17376276	100217428	SNORD57	-0.795291	11.0199	-2.51231	0.0201223	0.233982	-1.73543
17376124	20515	SLC20A1	-0.796697	8.08688	-3.33115	0.00313197	0.101104	-1.73712
17367095	625286	TMEM236	-0.802845	9.71126	-3.47686	0.00222117	0.0870862	-1.74454
17525329	20443	ST3GAL4	-0.811002	7.47816	-3.30878	0.00330086	0.103467	-1.75443
17259810	170835	INPP5J	-0.812467	8.24561	-4.2674	0.000334844	0.0471345	-1.75621
17303625	353187	NR1D2	-0.826038	7.0823	-4.29135	0.0003161	0.0470255	-1.77281
17216113	381334	GAL3ST2	-0.830625	8.16818	-3.23409	0.00393141	0.110559	-1.77846
17295386	380863	TMEM171	-0.833528	7.37363	-3.4295	0.00248436	0.0912415	-1.78204
17287175	18295	OGN	-0.833931	9.60721	-2.38661	0.0263679	0.260627	-1.78254
17404122	241877	SLC10A5	-0.839506	6.60691	-3.71428	0.00126294	0.0704701	-1.78944
17533474	17161	MAOA	-0.8512	10.6685	-2.81827	0.0102206	0.170088	-1.804
17533755	56774	SLC6A14	-0.851788	11.0529	-3.256	0.00373523	0.108679	-1.80474
17450830	231583	SLC26A1	-0.855022	6.24269	-4.94106	6.66253e-05	0.0315996	-1.80879
17295059	218461	PDE8B	-0.866298	6.49373	-3.83782	0.000939822	0.0631576	-1.82298
17411420	107869	CTH	-0.869828	8.25908	-4.60094	0.000150234	0.0371644	-1.82745
17459744	18489	REG3B	-0.877087	12.2404	-2.08865	0.0489432	0.345338	-1.83666
17458407	76507	AOC1	-0.888729	8.10157	-4.20569	0.000388432	0.0505481	-1.85154
17454193	13113	CYP3A13	-0.891164	8.71061	-2.4768	0.0217303	0.240616	-1.85467
17345066	17287	MEP1A	-0.897649	9.43125	-4.1684	0.000424874	0.0509503	-1.86303
17449406	53315	SULT1D1	-0.902396	9.60434	-3.24723	0.00381257	0.109464	-1.86917
17427928	13370	DIO1	-0.918183	6.85857	-4.5815	0.000157407	0.0376405	-1.88973
17322750	268860	ABAT	-0.919095	8.22963	-5.30484	2.81536e-05	0.0292459	-1.89093
17459696	100038714	GM15401	-0.919121	6.10993	-4.27603	0.000327966	0.0471345	-1.89096
17409130	14864	GSTM3	-0.927796	7.77633	-3.38543	0.00275654	0.0954566	-1.90237
17496354	20887	SULT1A1	-0.932825	8.34439	-2.92821	0.00796593	0.151827	-1.90901
17225993	320311	RNF152	-0.941643	6.63856	-3.26164	0.00368627	0.107846	-1.92071
17346401	171168	ACER1	-0.949483	7.13559	-3.2805	0.00352707	0.105616	-1.93118
17408323	15493	HSD3B2	-0.953656	5.81998	-3.94127	0.000733362	0.0571646	-1.93677
17284519	16061	IGH-VJ558	-0.953889	7.47937	-2.52687	0.0194956	0.229947	-1.93709
17330799	433023	GM5485	-0.958958	7.65956	-3.78443	0.00106795	0.065438	-1.94391
17300717	17224	MCPT1	-0.969046	7.05963	-2.43103	0.0239796	0.250525	-1.95755
17477169	72431	CEACAM18	-0.983904	5.70689	-5.94363	6.38633e-06	0.0225009	-1.97781
17362839	69826	MS4A10	-0.985449	6.32632	-3.171	0.00455406	0.118353	-1.97993
17246602	237625	PLA2G3	-0.995799	6.30799	-5.95505	6.22163e-06	0.0225009	-1.99418
17266436	20500	SLC13A2	-1.00266	8.577	-4.44585	0.000218017	0.0440981	-2.0037
17516997	434402	GM5617	-1.01364	6.31397	-2.60223	0.0165342	0.213619	-2.019
17400124	20342	SELENBP2	-1.0414	8.243	-4.18926	0.000404084	0.050723	-2.05822
17510772	15245	HHIP	-1.05915	7.44389	-3.98861	0.000654572	0.0552824	-2.0837
17348860	17288	MEP1B	-1.09402	9.49736	-4.13147	0.000464345	0.0527749	-2.13468
17484477	22264	PRAP1	-1.09539	6.89146	-4.9816	6.04987e-05	0.0315996	-2.13671
17274813	13487	SLC26A3	-1.11411	10.8659	-3.09959	0.00537422	0.128048	-2.16462
17313583	13105	CYP2D9	-1.1251	4.72723	-4.58262	0.000156983	0.0376405	-2.18117
17365098	20249	SCD1	-1.1349	8.24784	-2.7033	0.0132226	0.191292	-2.19603
17400162	20341	SELENBP1	-1.14958	10.394	-4.37403	0.000259099	0.0443005	-2.2185
17319707	76279	CYP2D26	-1.15013	8.0677	-2.34924	0.0285461	0.269744	-2.21934
17545899	12309	S100G	-1.15195	5.5237	-3.74003	0.00118759	0.0676113	-2.22215
17329847	106407	SLC51A	-1.16073	7.9131	-3.34816	0.00300924	0.0985137	-2.23571
17408336	15494	HSD3B3	-1.17136	8.45243	-3.77721	0.00108657	0.065738	-2.25225
17343488	64385	CYP4F14	-1.17497	8.47911	-3.82345	0.000972739	0.0640926	-2.25788
17284507	102642252	LOC102642252	-1.18343	8.58358	-2.24635	0.0354262	0.297295	-2.27116
17284577	780931	IGHV1-53	-1.18444	10.2089	-3.5649	0.00180266	0.0825915	-2.27274
17491205	20208	SAA1	-1.22119	10.6075	-2.63175	0.0154938	0.206108	-2.33138
17378685	383766	TLDC2	-1.24554	8.47598	-6.63583	1.34806e-06	0.020301	-2.37107
17224015	74591	ABCA12	-1.25719	8.53742	-3.47553	0.0022282	0.0870906	-2.39029
17408360	56185	HAO2	-1.30958	8.36123	-2.53551	0.0191325	0.227734	-2.47869
17273447	58210	SECTM1B	-1.39219	9.73096	-4.05319	0.000560491	0.0541064	-2.62477
17467696	330350	9130221F21RIK	-1.39941	5.44651	-3.01132	0.00658671	0.138966	-2.63794
17268884	217166	NR1D1	-1.41679	8.00578	-6.31788	2.73425e-06	0.020301	-2.66991
17507308	20494	SLC10A2	-1.54839	7.57941	-3.05024	0.00602264	0.133947	-2.9249
17336526	100038862	BTNL1	-1.57528	6.98209	-4.11765	0.000480029	0.0528145	-2.97993
17410251	13809	ENPEP	-1.62809	7.75533	-4.80411	9.23674e-05	0.0340008	-3.09104
17290263	105349	AKR1C18	-1.65571	5.99416	-5.02115	5.5069e-05	0.0315996	-3.15078
17482897	11833	AQP8	-1.74997	8.41063	-2.76465	0.0115295	0.179628	-3.36351
17284919	105387	AKR1C14	-1.75121	7.2416	-4.95534	6.43989e-05	0.0315996	-3.36642
17459383	243469	IGK	-1.86058	9.22068	-2.9588	0.00742875	0.147754	-3.63153
17467529	16019	IGHM	-2.07295	6.87974	-2.48613	0.0212966	0.238361	-4.20746
17525578	56857	SLC37A2	-2.57307	7.72078	-4.60079	0.000150289	0.0371644	-5.95076
