# Supplementary material for: IL-33 drives group 2 innate lymphoid cell-mediated protection during Clostridium difficile infection
Source: Nat Commun. 2019 Jun 20;10:2712. doi: 10.1038/s41467-019-10733-9 (PMC6586630; doi:10.1038/s41467-019-10733-9)
Supplement: Supplementary file 6 — Source Data [file 41467_2019_10733_MOESM6_ESM.xlsx]

## Sheet: Fig 1
Fig 1c	IL-33 (pg/mg/ml)
biological replicate	R20291	R20291_CdtB	Abx
1	1410.32	852.509	412.766
2	1638.72	791.364	240.427
3	1763.56	1496.18	471.499
4	2093.95	483.525	176.725
5	1347.32	809.245	418.823
6	1942.32	1253.61	215.33
7	1042.32	798.584	88.1743
8	304.901	666.656	92.4715
9	577.858	463.515	281.255
10	1060.24	444.077	398.58
11	2250.38	1292.51	558.36
12	1953.37	295.034	480.29
13	632.879	881.476	892.69
14			627.51
15			364.25
16			547.97
17			834.7
18			938.51
19			460.81
20			365.3

## Sheet: Fig 2
Fig 2a	Survival
Days	+PBS	+IL-33
1
2	1
2	1
2	1
2	1
2	1
2	1
2	1
2	1
2.5	1
2.5	1
2.5	1
2.5	1	1
2.5	1	1
3	1	1
3	1	1
3	1	1
3		1
3.5	1
3.5	1
3.5	1
3.5	1	1
4	1
4.5	1
5	1	1
5	1	1
5.5	0	1
6	0	0
7	0	0
7	0	0
7	0	0
7	0	0
7	0	0
7	0	0
7	0	0
7	0	0
7	0	0
7		0
7		0
7		0
7		0
7		0
7		0
7		0
7		0
7		0
7		0
7		0
7		0
7		0
7		0
7		0
7		0
7		0
Fig 2b	Weight-loss
	+PBS			+rIL-33
Day	% Starting Weight	standard deviation	n	% Starting Weight	standard deviation	n
0	100	0	39	100	0	39
1	98.6222	2.7062	39	99.5335	2.965	39
2	87.3449	4.02401	37	94.7672	7.43383	39
2.5	84.8663	3.69045	25	92.3371	7.77968	31
3	81.7775	5.50281	20	91.7668	9.11049	28
4	82.7402	7.10806	13	93.7427	7.44197	24
5	85.5909	7.26124	10	96.9352	7.26201	24
6	89.2631	7.39516	9	99.9778	7.21801	23
7	91.0916	8.37849	9	101.322	6.66993	23
Fig 2C	+ rIL-33			+ PBS
Days	clinical score	SD	N	clinical score	SD	N
1	0.866667	0.776079	30	0.655172	0.669534	29
2	2.4	1.95818	30	8.75	4.98609	28
2.5	4.3	3.24605	20	9.5	5.98395	14
3	4.56667	3.35984	30	8.35294	3.62183	17
Fig 2D	Histology Scores
	+PBS										+IL-33
Mouse #	1	2	3	4	5	6	7	8	9	10	1	2	3	4	5	6	7	8	9	10
Immune infiltrate	3	3	3	3	3	3	3	3	3	3	3	3	3	0	3	2	3	2	3	3
mucosal hypertrophy	3	2	2	3	3	2	3	3	2	3	2	2	2	0	3	2	3	2	1	3
exudate	3	2	2	2	2	3	2	3	3	3	3	3	2	0	2	1	2	3	1	3
submucosal edema	3	3	2	2	3	3	2	3	3	3	2	2	3	0	2	1	2	2	1	3
epithelial disruption	3	3	2	2	2	3	2	3	3	3	2	2	2	0	2	1	3	2	1	3
Fig 2E	Treatment		Genotype
biological replicate	+PBS	+rIL-33	WT	ST2-/-
1	10000000	6666667	266666700	113333300
2	266666700	120000000	86666660	193333300
3	1000000000	733333300	60000000	120000000
4	66666670	600000000	53333330	40000000
5	1133333000	466666700	33333330	33333330
6	733333300	600000000	66666670	866666700
7	400000000	400000000	1533333000	46666670
8	1666667000	466666700	60000000
9	800000000	600000000
10	333333300	266666700
11	1066667000	1066667000
12		266666700
Fig 2G	Survival
Days	Wildtype	ST2-/-
1
2		1
2		1
2		1
2		1
2		1
2		1
2		1
2.5		1
2.5		1
2.5		1
2.5	1	1
3	1	1
3	1
3	1
3	1
3	1
3.5	1
4	1	0
5	0	0
6	0	0
7	0	0
7	0	0
7	0	0
7	0	0
7	0	0
7	0
7	0
7	0
7	0
7	0
7	0
Fig 2H	ST2-/-			WT
Days	% of starting weight	SD	N	% of starting weight	SD	N
0	100	0		100	0
1	96.8921	5.43699	26	100.589	4.31833	27
1.5	90.7485	5.27116	26	98.841	4.80268	27
2	84.9596	4.68741	33	89.2348	4.93118	37
2.5	82.9955	4.34944	13	83.4184	4.15182	17
4	87.057	4.36815	10	83.3894	4.36058	15
5	94.948	4.16015	10	91.2528	8.85723	12
7	98.182	3.27549	10	96.173	1.74473	11
Fig 2I	Wildtype			ST2-/-
Days	clinical score	SD	N	clinical score	SD	N
1	1.55	2.18789	20	7.6	2.16403	20
2	7.6	3.45497	20	10.9	4.64315	20
2.5	7.8	2.39444	10	9.375	3.88909	8
3	7.8	4.39191	10	5.66667	2.58199	8

## Sheet: Fig 3
Fig 3B	Eosinophil				Monocytes				Neutrophils
	Uninfected		Infected		Uninfected		Infected		Uninfected		Infected
	IL-33	PBS	IL-33	PBS	IL-33	PBS	IL-33	PBS	IL-33	PBS	IL-33	PBS
	54.7	31.8	46.2	6.09	3.94	2.44	2.6	24.8	3.16	1.61	2.01	48.1
	29.4	27.4	48.7	20.4	1.37	1.66	2.54	24.4	2.12	1.57	3.63	42.5
	45.7	35.3	46.2	43.1	2.68	2.3	1.72	2.02	6.37	1.98	1.69	1.9
	32.8	43.6	35.8	29.2	1.1	4.26	9.46	2.3	4.78	3.31	36.7	3.18
	37.4	23.7	40.6	29	4.63	2.78	7.18	3.89	5.37	2.42	23.6	4.4
	38.3	39.1	17.2	23.7	1.49	6.34	14.5	3.4	6.53	5.73	59.2	2.15
	28.9	49.7	27.5	21.7	1.37	5.88	8.41	2.99	1.84	3.28	9.04	1.17
			18.7	19.3			22.9	26.9			45.1	41.8
			79.5	24.3			1.49	10.1			3.23	63
			79.1	21.8			1.01	15			3.56	60.8
			65.6	23.6			2.39	13.1			3.87	60.6
			48.5	28.7			14.5	19.5			37.9	45.8
			74.7	5.04			2.91	16.1			4.95	75.6
			78.3	26.7			3.03	14.5			3.5	56.2
			73.7	13.3			9.14	11.6			11.7	64.5
			76.5	11.7			1.61	11.2			6.2	75
			87.4	16.8			1.54	21.4			2.47	57.4
			86.2				1.05				1.69
AVERAGE	38.1714	35.8	57.2444	21.4371	2.36857	3.66571	5.99889	13.1294	4.31	2.84286	14.4467	41.4176
STDEV	9.32947	9.1119	23.3697	9.2802	1.4175	1.85216	6.14194	8.34722	1.94662	1.46107	17.9593	27.538
SEM	3.52621	3.44397	5.5083	2.25078	0.535766	0.700051	1.44767	2.0245	0.735754	0.552232	4.23305	6.67894
Fig 3D	IL-1β		IL-6		IL-23
	+PBS	+IL-33	+PBS	+IL-33	+PBS	+IL-33
	171.916	44.8453	63.45	13.56	4.03291	2.42603
	476.415	48.5761	13.42	16.91	1.41831	2.54321
	165.168	45.0517	44.43	23.12	6.01817	2.23745
	149.746	26.1896	20.05	12.77	4.2778	3.10631
	151.703	60.8061	21.39	16.01	6.34603	2.95132
	725.416	177.823	38.43	12.7	3.75033	2.35228
	151.759	41.6918	63.84	18.55	3.6355	2.455
	242.649	46.8686	70.52	19.05	6.51255	2.49509
	521.493	42.8389	10.36	13.47
	259.588	86.7948	27.67	14.9
	72.8355	94.7116	32.6	13.14
	290.862	81.194	16.43	39.45
	573.367	466.292	20	41.4
	207.489	378.988	31.22	14.84
	103.421	93.1891		13.71
	129.299	82.8156		17.61
	209.466	114.065
Fig 3E	IL-10		IL-4		IL-5
	+PBS	+IL-33	+PBS	+IL-33	+PBS	+IL-33
	20.6879	22.8904	9.4	11.27	1.5517	2.38273
	27.6972	27.886	13.02	13.89	0.766165	2.61445
	25.5427	44.5666	11.36	21.22	0.590918	2.38902
	27.7532	30.6059	11.98	13.41	2.20133	0.38481
	24.0567	24.6678	10.4	10.32	6.13699	2.42748
	24.7324	28.3894	11.27	11.34	1.04893	0.939019
	19.9877	43.1417	9.89	20.93	2.72035	25.2157
	34.5406	27.4136	15.1	16.04	1.28101	1.74696
	19.9972	39.4369	10.45	16.87	3.39344	0.538167
	37.9622	46.9611	16.9	17.63	0.360615	3.55988
	31.8184	41.9345	17.16	15.78	0.226706	1.6438
	31.27	52.141	16.6	23.76	0.17396	2.95507
	35.8358	39.4688	16.69	14.43	0.765835	8.8853
	43.2799	37.6866	21.02	18.68	0.281589	10.5706
	35.6506	36.2162	5.91	14.51	0.728857	7.06122
		46.9354		19.18		6.17784
Fig 3F	Goblet Cells/crypt
Biological replicate	PBS	IL-33
1	3.35185	7.11574
2	2.81818	4.85
3	1	2.53472
4	5.35714	5.44444
5	3.86111	5.83333
6	5.875	5.13869
7	6.38889	9.25
8	6.5	15.9583
9	4.35	8.05
10		10.875

## Sheet: Fig 4
Fig 4A	Survival
Days	Rag2 c-/- + PBS	Rag2 c-/- + IL-33	Rag2-/- + PBS	Rag2-/- + IL-33
1
2		1
2.5
3	1	1
3	1	1
3.5	1	1	1
3.5	1	1
4	1	1
4	1	1		0
4.5			1	0
4.5			1	0
4.5			1	0
5			0	0
6			0	0
7			0	0
7			0	0
7			0	0
7			0	0
Fig 4B	Rag2-/- + PBS			Rag2-/- + IL-33
Days	% Weight Loss	SDEV	N	% Weight Loss	SDEV	N
0	100	0	8	100	0	8
1	98.8689	2.13318	8	96.0034	1.37035	8
2	96.3874	6.79374	8	100.361	6.23697	8
2.5	93.3535	6.18194	8	98.4134	6.03463	8
3	85.9234	4.57878	8	92.8033	5.03072	8
3.5	83.5635	4.66048	8	90.1025	4.41027	8
4	85.213	7.545	8	94.0023	6.45399	8
5	89.7909	10.0988	7	101.622	4.55495	7
6	93.8367	12.8421	7	108.402	3.59473	7
Fig 4C	Rag2-/- + PBS			Rag2-/- + IL-33
Days	% Weight Loss	SDEV	N	% Weight Loss	SDEV	N
0	100	0	0	100	0	0
1	99.3253	1.92198	17	98.8	1.94815	15
2	96.3608	8.33117	17	96.0544	7.66979	15
2.5	92.4859	9.20989	17	91.1272	7.23125	14
3	84.5287	9.55765	17	82.7642	5.19335	11
3.5	83.9728	7.20474	10	80.4326	6.54699	8
4	86.605	5.74939	9	80.6178	10.0983	5
Fig 4D	Treatment
Mouse #	WT+ PBS	WT+ IL-33	Rag-/- + PBS	Rag-/- + IL-33
1	18303.1	4888.09	21037.2	9492.2
2	19849.8	34227.6	16470	34685.3
3	12440.8	76723.9	8214.67	44944.2
4	6701.29	39129.5	12016.6	24485.4
5	20319.7	6674.76
6	13962.1	9810.18
7	12301.1	31839.8
8	15083.7	73872
9	10683.9	4569.86
10	16590.9	17051.1
Fig 4F	Treatment
Days	+Vehicle	+ILC2
1
2	1	1
2	1
2	1
2	1
2	1
2	1
2.5	1	1
2.5	1	1
2.5		1
3	1	1
3	1	1
3	1	1
4
5		0
6		0
7		0
Fig 4g	Treatment
Days	+ ILC2			+ Vehicle
0	100	0	100	100	0
1	100.353	2.63609	10	97.9091	1.71292	10
2	88.1976	3.03271	10	83.817	2.24139	9
2.5	86.6728	3.05685	9	80.6719	3.83865	5
3	79.7279	3.84706	3	73.8889	0.819167	2
Fig 4H
mouse #	% ILC2	% of Starting Weight
1	52.9	91.0204
2	58.1	89.6825
3	45.4	87.2587
4	55.4	95.2381
5	54.4	91.7323
6	49.6	88.6555
7	49.7	95.5466
8	53.6	100.406
9	61	87.1094
10	87.1	103.448
11	91.1	98.2979
12	89.3	100.472
13	90.8	90.4762
14	81.6	103.846
15	85.8	93.4579
16	87.2	95.941
17	93.8	101.403
18	82.9	92.8302
19	78.8	95.4887
20	77	104.785
21	53.9	92.0833
22	61	100.877
23	56.5	86.4865
24	90.2	100.402
25	89.9	90.5138
26	88.4	100.408
27	47.7	92.1659
28	48.8	91.7098
29	44	95.102
30	38.1	88.2845
31	52	90.3346
32	49.8	87.8893
33	46.1	87.9433
34	48	89.1386
35	47.7	85.461
36	53.6	85.7664
37	46.1	89.3701
38	48.1	89.2193
39	44	89.9582

## Sheet: Fig 5
Fig 5c	IL-33 + Cell/ field view
patient	CDI+	CDI-
1	161.5	46.6667
2	122.2	110.75
3	115.833	29.2
4	48	36.2
5	38.1667	45.4
6	180.6	69
Fig 5d	sST2 in Serum
Patient #	Non-severe	Severe
1	17287	84084.4
2	43909.5	142735
3	33910.5	675566
4	14759.9	81337.5
5	14673.9	51840.3
6	78750.6	22244.4
7	189679	248886
8	16671.5	234326
9	35022.9	52857.7
10	16059.5	18885.6
11	48822.9	72158.4
12	44664.3	292890
13	27706.1	69180.8
14	51277.6	24381.5
15	3176.58	138593
16	13987.9	649967
17	122205	35327.8
18	102918	19964.2
19	104052	43158.2
20	111531	30330.5
21	637.195	103201
22	77980.1	65880.2
23	115786	265486
24	30723.7	196385
25	159618	70912.7
26	19603.6	70168.8
27	225347	53084.5
28	69304.1	96213.4
29	21693.1	33307.4
30	355509	41348.1
31	39977.9	93058.8
32	24757	110078
33	51615	103343
34	42197.4	10791.8
35	6981.37	25417
36	29060.4	80688.1
37	338418	31910.2
38	32607.1	207281
39	26080.4	86862.8
40	363838	15277.8
41	5720.15	504257
42	29645.1	167232
43	26175.4	491271
44	45097.2	120550
45	12629.6	185916
46	134499	40293
47	71161.3	54223.1
48	497330	419215
49	55483.8	230990
50	58614.9	134656
51	169458	683882
52	27609.9	106762
53	193110	110078
54	29060.4
55	254571
56	23354.7
57	33508.2
58	212161
59	96213.4
60	16934.8
61	18975.1
62	15277.8
63	61916.8
64	174295
65	44017.2
66	77595.9
67	54566.1
68	98152.1
69	20962
70	23913.7
71	123263
72	26556.4
73	14759.9
74	97458.1
75	535837
76	622686
77	382960
78	55598.9
79	53766.8
80	99545.4
81	12882.9
82	12882.9
83	217662
84	43479.8
85	27513.7
86	20235.5
87	18885.6
88	14846.1
89	29352.4
90	26270.6
91	94974.5
92	14587.9
93	8826.38
94	322387
95	22983.5
96	33207.2
97	61679.1
98	114901
99	23261.8
100	6743.5
101	48712.2
102	21509.9
103	66244.4
104	41136.5
105	120101
106	342830
107	98708.5
108	18528.4
109	268612
Fig 5g	IL-33 expression
Mouse #	Untreated	ABX	ABX + FMT	ABX + Vehicle
1	1370.74	1495.77	1258.28	737.35
2	1568.14	707.38	1391.09	698.88
3	1383.15	1077.55	1657.73	1022.9
4	924.51	765.48	980.66	1145.86
5	1098.64	740.01	1217.05	1048.38
6	1242	1093.49	1685.25	528.17
7	1407.64	1272.95	1381.44	1026.55
8	957.47	548.34	1042.18	1188.45
9	917.69	742.62		1007.64
10	1251.86	761.47		1627.63
11	622.47	736.53
12	1195.16	258.21
13	1352.16	622.77
14	894.22	652.8
15	700.48	819.68
16	1073.66	668.86
17	1152.15
Fig 5H	Alpha Diversity
	treatment
Mouse #	Donor	ABX+ FMT	ABX+ vehicle
1	0.975241	0.771309	0.786476
2	0.962503	0.79834	0.741934
3	0.972449	0.906034	0.770872
4	0.963354	0.729193	0.754688
5	0.968082	0.931354	0.314422
6	0.965331	0.891276	0.753583
7	0.955405	0.89381	0.650878
8	0.969395	0.937202	0.670421
9	0.961413	0.919564	0.624158
10	0.962517	0.914264	0.61693
11	0.974697
12	0.945529
Fig 5i	IL-33 expression
Mouse #	Untreated	ABX	ABX+ HSP	ABX+ vehicle
1	1398.54	860.31	1066.21	939.8
2	1519.39	635.73	977.43	491.98
3	1282.57	855.51	1474.31	1048.1
4	1107.2	990.61	1204.97	730.52
5	1541.66	507.78	1057.56	978.5

## Sheet: Supp Fig 1
Supp Fig 1A	Survival
	C. difficile strain
mouse #	R20291	R20291_CdtB
1
2	1
2	1
2	1
2	1
2	1
2	1
2	1
2.5	1	1
2.5		1
3	1	1
3	1
3	1
3.5	1
3.5	1
3.5	1
4	1
5	1	1
5		1
6		0
7		0
7		0
7		0
7		0
7		0
7		0
7		0
7		0
7		0
7		0
7	0	0
7	0	0
7	0	0
7	0	0
Supp Fig 1B	Infection Strain
	R20291			R20291_CdtB
Day	% Starting Weight	standard deviation	n	% Starting Weight	standard deviation	n
0	100	0	20	100	0	19
1	97.4853	2.6923	20	100.58	4.09607	19
2	85.0119	2.88811	18	92.2268	7.70851	19
2.5	83.4061	3.03097	13	90.9666	8.0119	17
3	80.5259	5.802	12	93.784	8.61624	16
3.5	77.9799	5.37343	9	92.4475	7.79542	16
4	80.8831	7.93443	6	93.8659	9.40011	16
Supp Fig 1c	Infection Strain
	R20291			R20291_CdtB
Day	Clinical score	standard deviation	n	clinical score	standard deviation	n
0	0	0	20	0	0	19
1	1.1	0.852242	20	0.421053	0.692483	19
2	9.5	4.35552	18	3.78947	5.01751	19
3	8.16667	3.61395	12	2	1.41421	16
Supp Fig 1D	Infection Strain
Mouse 3	R20291	R20291_CdtB	Abx Only
1	0.21172	0.20309	0.05602
2	0.70675	0.14113	0.08571
3	0.20769	0.13446	0.08063
4	1.28384	0.09445

## Sheet: Supp Fig 2
Supp Fig 2b	IL-33 pg/mg/ml
	Treatment
Mouse #	ABX	ABX + rIL-33
1	1495.77	7180.33
2	707.38	5225.49
3	1077.55	4974.51
4	765.48	6604.23
5	740.01	3085.84
6	1093.49	3035.5
7	1272.95	2134.95
8	548.34
9	742.62
10	761.47
11	736.53
12	258.21
13	622.77
14	652.8
15	819.68
16	668.86
Supp Fig 2c	FITC Dextran ng/ml
	Treatment
Mouse #	PBS	IL-33
1	909.8	1427.43
2	10821.1	2170.96
3	3018.02	1731.44
4	3060.7	1577.28
5	2658.9	2068.46
6	5114.76	626.9
7	1423.94	1100.04
8	3683.86	2280.84
9	4146.34	1137.15
Supp Fig 2c	Commensal Burden cfu/ml/mg
	Treatment
Mouse #	PBS	+ rIL-33
1	6480	6670
2	10300	644
3	15400	12700
4	4290	64500
5	38800	10500
6	81900	5250
7	81900	415
8	149000	1660000
9	6590	4810000
10	7420	1230
11	71200	122000
12	1640000	6550000
13	2230000	215000
14	885000	113000
15	7680	26300
16		112000

## Sheet: Supp Fig 3
Supp Fig 3A	Toxin A/B (relative units)
	Treatment Group
	+ PBS (mouse #)									+ IL-33 (mouse #)
Days	1	2	3	4	5	6	7	8	9	1	2	3	4	5	6	7	8	9	10	11
1	170.268	1	1	1	89.1713	1	1	1	1	1	1	1	32.3213	1	1	1	46.4984	1
2	86164.8	181780	219700	41204.2	182659	60217.8	146055	70833.1	152870	43980.6	26686.8	32773.5	62711	152121	28767	8876.46	248989	86650.9	59517.1	201328
3	56302.7	105982	173438	188627	57528.7	13143.5	332427	285794		496934	121483	151977	91881.7	157794	61034.3	99955.5	203530
Supp Fig 3b	CDT (relative units)
	Treatment Group
	+ PBS (mouse #)										+ IL-33 (mouse #)
Days	1	2	3	4	5	6	7	8	9	10	1	2	3	4	5	6	7	8	9	10
1	15.1826	1	2.52505	1	21.3352	1	1	1	1	1	1	1	1	1	2.08777	1	1	4.59062	1	1
2	3129.71	21174.1	12425.9	2604.42	88.1799	15615.1	462.064	21471	1984.73	724.696	3315.78	4809.17	1377.82	8964.71	10533.4	2787.92	3030.73	24627.3	1238.02	7771.77
3	1288.92	1452.37	14772.9	10275.3	2008.84	1060.67	10482.5	4573.3			20291.9	2415.67	8155.77	3643.25	20893.5	4554.12	7545.66	9915.79
Supp Fig 3c	Toxin A/B relative units
	Genotype
mouse #	ST2-/-	WT
1	14514.5	72812.1
2	95408.5	49607.6
3	48490.2	22667.7
4	507252	5297.79
5	31756.3	70285.8
6	141317	468124
7	222213	146613
8	57799.6	533890
9	406570	18727.5
10		174150
11		586117
12		132600
13		21956.4
Supp Fig 3d	CDT relative units
	Genotype
mouse #	ST2-/-	WT
1	932.716	19316.6
2	1216.68	2167.25
3	1795.68	1298.3
4	9538.67	1765.84
5	1649.87	420.93
6	3263.54	972.119
7	4428.65	8960.66
8	1460.95	3660.46
9	4392.19	14738.1
10		1508

## Sheet: Supp Fig 4
Supp Fig 4a	Survival
	Treatment Group
Days	IL-33	PBS
2
2.5		1
3
3		1
3		1
3.5		1
3.5		1
3.5		1
4		1
5	1	0
6	1	0
7	0	0
7	0
7	0
7	0
7	0
7	0
7	0
7	0
Supp Fig 4b	Weight-loss
	IL-33			PBS
Day	% Starting Weight	standard deviation	n	% Starting Weight	standard deviation	n
0	100	0	10	100	0	10
1	100.481	1.51276	10	100.268	1.85518	10
2	101.206	5.45219	10	98.4772	7.85733	10
2.5	98.515	7.02341	10	93.8147	7.64238	10
3	91.4072	3.59194	10	83.5422	2.81513	9
3.5	89.9627	4.50519	10	81.935	2.31753	7
5	90.2664	9.74083	10	85.0002	8.47061	4
6	95.6012	3.2718	8	91.5076	2.73324	3
Supp Fig 4c	Clinical Score
	IL-33			PBS
Day	Clinical Score	standard deviation	n	Clinical Score	standard deviation	n
1	0.4	0.699206	10	1.1	0.994429	10
2	4	2.90593	10	7.2	4.96208	10
3	5.5	1.2693	10	11.2222	1.85592	9
3.5	6.2	2.09762	10	11	3.31663	7
Supp Fig 4c	Survival
	Treatment Group
Days	IL-33	PBS
1	0
2	0
3	0	1
4	0	0
4	0	0
4	0	0
4	0	0
4	0	0
4	0	0
4	0	0
4		0
4		0
Supp Fig 4e	Weight-loss
	IL-33			PBS
Day	% Starting Weight	standard deviation	n	% Starting Weight	standard deviation	n
0	100	0	10	100	0	10
1	96.1377	1.47989	10	95.0784	5.22848	10
2	91.7951	4.114	10	89.6511	5.02217	10
3	94.5649	4.74859	10	88.6988	5.53323	10
3.5	93.7483	6.24167	10	87.4474	5.32597	10
4	95.8937	6.77231	10	92.2496	2.86796	9
5	96.8898	5.32559	10	94.0364	3.0481	9
6	104.9	5.11697	10	98.85	3.67901	9
Supp Fig 4f	Clinical Score
	IL-33			PBS
Day	Clinical Score	standard deviation	n	Clinical Score	standard deviation	n
1	0.4	0.699206	10	1.1	0.994429	10
2	4.1	1.72884	10	7.6	3	10
3	3.3	1.33749	10	6.7	3	10
3.5	3.3	1.63639	10	6.6	3	10
Supp Fig 4g	Survival R20291_cdtb infection
	Genotype
Days	ST2-/-	WT
1
2	1	0
2.5	1	0
2.5	1	0
2.5	1	0
3	1	0
4		0
5	0	0
6	0	0
7	0	0
7		0
Supp Fig 4h	Weight-loss
	ST2-/-			WT
Day	% Starting Weight	standard deviation	n	% Starting Weight	standard deviation	n
0	100	0	10	100	0	10
1	86.9998	1.23657	8	99.7155	2.99797	10
2	85.2228	4.81719	7	92.7455	3.9519	10
2.5	85.8502	5.96791	5	92.0551	8.83114	10
3	93.3578	0.421113	3	91.1979	4.75493	10
5	96.2497	1.61032	3	95.282	4.82624	10
6	96.4511	3.00234	3	97.5494	4.21783	10
Supp Fig 4h	Clinical score
	ST2-/-			WT
Day	Clinincal Score	standard deviation	n	Clinical score	standard deviation	n
1	8.375	0.916125	8	1	1.58114	10
2	10.375	5.62996	8	4	1.31656	10
2.5	12	6.733	7	5	2.22111	10
3	5.75	5.56028	4	3	1.94651	10

## Sheet: Supp Fig 5
Supp Fig 5b	Shannon Diversity		Simpson Diversity
	Treatment Group		Treatment Group
Mouse #	+PBS	+IL-33	+PBS	+IL-33
1	0.614511	0.597355	0.411202	0.368689
2	0.63275	0.607912	0.432145	0.41
3	1.01322	0.590881	0.510935	0.375799
4	0.642888	0.603707	0.373246	0.40221
5	0.507386	0.495008	0.316587	0.311234
6	0.496604	0.838461	0.278713	0.490974
7	0.827801	0.555341	0.421376	0.359223

[truncated: 5 more sheets: Supp Fig 6, Supp Fig 7, Supp Fig 8, Supp Fig 9, Supp Fig 10]
